# Supplementary material for: Transcriptome profiling reveals divergent expression shifts in brown and white adipose tissue from long-lived GHRKO mice
Source: Oncotarget. 2015 Sep 21;6(29):26702–15. doi: 10.18632/oncotarget.5760 (PMC4694946; doi:10.18632/oncotarget.5760)
Supplement: Supplementary file 2 [file oncotarget-06-26702-s002.xlsx]

## Sheet: BAT
GHRKO-Increased DEGs					GHRKO-decreased DEGs
Symbol	Fold-Change (KO/N)	P-value	FDR		Symbol	Fold-Change (KO/N)	P-value	FDR
Elovl3	15.9196	6.72324e-07	0.000307336		Acat3	0.298191	2.73882e-07	0.000194752
Orm3	3.79503	6.98336e-09	1.43156e-05		Ghr	0.305857	2.41564e-14	4.417e-10
Acot12	3.47264	9.07297e-10	3.59274e-06		Strip2	0.31171	3.713e-11	2.26307e-07
Acsl5	2.98572	1.80492e-06	0.000559697		Tnc	0.319394	7.04626e-09	1.43156e-05
Tc2n	2.95022	5.88614e-05	0.00303177		Igf1	0.339255	9.82429e-10	3.59274e-06
Acot11	2.62408	4.5467e-06	0.00079618		Svep1	0.368033	6.8011e-09	1.43156e-05
Caln1	2.5834	0.000497786	0.0105348		Ccdc80	0.368798	2.48814e-06	0.000640784
Gchfr	2.57188	1.8162e-08	3.01902e-05		Steap4	0.368902	3.5656e-12	3.25985e-08
Aspg	2.31118	1.20006e-05	0.00131166		Adrb2	0.385409	4.44626e-05	0.00256466
Dhcr24	2.23409	2.19332e-06	0.000635671		C7	0.387316	1.9724e-07	0.000163933
Nr0b1	2.22712	0.00144033	0.0213944		Mtap7d3	0.391375	1.10794e-07	0.000119169
Gys2	2.15487	0.000458829	0.0100838		Nnat	0.393031	6.5931e-05	0.00323645
Elovl4	2.04668	1.84758e-05	0.00163203		Hcar1	0.401239	4.41244e-05	0.00256131
Dhrs9	1.99854	9.78927e-05	0.00404056		Ar	0.411208	9.38414e-06	0.00116727
Igf2	1.9982	5.21807e-08	6.81518e-05		Pcolce2	0.415851	2.82458e-06	0.000664267
Lgr6	1.97235	1.94658e-06	0.000583495		Cfd	0.418501	0.000390627	0.0090873
G630090E17Rik	1.96324	1.25457e-05	0.00133371		Prr32	0.426445	0.00338807	0.0364202
Fgf14	1.94539	1.4204e-05	0.00141835		Srpx2	0.429551	1.80597e-06	0.000559697
Tacr2	1.83962	0.000145057	0.00516114		Clec12a	0.437177	9.18165e-06	0.00116588
Sec14l4	1.82754	3.72239e-06	0.000755005		Lep	0.444573	0.000701246	0.0130191
AI317395	1.80583	0.000340935	0.00841294		Sctr	0.447099	2.1566e-08	3.28612e-05
Pgd	1.78115	4.85964e-05	0.00275392		Gdf5	0.450349	6.10493e-06	0.000948675
Gm10419	1.77534	0.000336673	0.00835287		Cp	0.452258	1.03495e-07	0.000118276
Eci3	1.76307	6.47023e-05	0.00321095		Slc7a10	0.456623	0.000355208	0.00860261
Snord116	1.7621	0.00274555	0.0319557		Ppbp	0.457077	1.69639e-06	0.000553903
Nipsnap1	1.7537	1.92745e-05	0.00166243		Fgf10	0.462372	3.75748e-06	0.000755005
Ffar4	1.75127	0.000364457	0.00869987		Igk	0.463533	0.0022168	0.0280319
Sqle	1.74155	8.36472e-06	0.00111642		Nek6	0.469461	9.88602e-06	0.00120511
Pcyt2	1.74138	4.46681e-06	0.00079618		Ctsc	0.473226	2.3914e-06	0.000640784
Pdp2	1.74086	4.69915e-06	0.00079695		Slc25a10	0.477964	2.76155e-05	0.00198019
St3gal5	1.74002	0.000607501	0.0119182		Cxcl14	0.485584	3.12436e-07	0.000202438
Got1	1.72003	0.00164922	0.0231249		Casp12	0.488279	0.000201362	0.00622273
Pfkl	1.71066	3.21066e-07	0.000202438		Sncg	0.489747	0.0002716	0.00732587
Idi1	1.70442	2.113e-05	0.00176421		Gpnmb	0.49778	9.67929e-05	0.0040286
Echdc1	1.69851	0.00147262	0.0216281		C4b	0.498692	2.03662e-06	0.000600638
BC028528	1.69367	5.72242e-07	0.000293778		Nnmt	0.50303	9.96096e-06	0.00120562
Fam57b	1.69272	0.000512792	0.0107651		Ptges	0.509892	4.06421e-05	0.00243653
Pim1	1.68787	0.000490914	0.010472		Igfbp5	0.510924	2.83172e-06	0.000664267
St6galnac2	1.68065	0.00268976	0.0315676		Olfml1	0.513202	1.76148e-05	0.00159449
Ptk2b	1.65991	0.000225278	0.00657321		Abi3bp	0.514221	6.39579e-07	0.000307336
Zfp605	1.64535	0.00539631	0.0484872		Cxcl9	0.514851	0.00146469	0.0215677
Ptprk	1.63721	3.3676e-07	0.000205255		Kcna2	0.515884	0.000145364	0.00516114
B430212C06Rik	1.6285	0.000176421	0.00582284		Atp6v0d2	0.516498	0.0032529	0.0354677
Mreg	1.62419	3.80975e-05	0.00234437		B3galt2	0.520766	0.00108881	0.0175284
Rbp4	1.62296	7.85493e-05	0.00360873		Pcolce	0.52472	5.27305e-05	0.00289939
1700040L02Rik	1.61825	7.60842e-05	0.00352203		Ms4a7	0.526657	1.73835e-06	0.000557646
2810416G20Rik	1.61684	0.00018934	0.00606264		C3ar1	0.53239	3.21847e-05	0.00216178
Ldlr	1.60556	1.51682e-05	0.00143705		Lpar4	0.533135	3.92943e-06	0.000764357
Fetub	1.60519	9.11469e-05	0.00391225		Net1	0.536107	9.29672e-07	0.000384415
Gyk	1.60313	6.88665e-05	0.00333959		Cybb	0.536627	4.71788e-05	0.00270428
Xrcc5	1.58702	0.000492565	0.0104849		Cd68	0.537825	1.19176e-05	0.00131166
Nat1	1.58532	0.00019996	0.00620758		Bcl6b	0.54098	0.000425283	0.00956598
Acss2	1.58314	0.0017107	0.0236433		Dpt	0.543554	3.911e-06	0.000764357
Tfr2	1.58185	0.000107633	0.00426594		Kirrel	0.544776	2.69982e-05	0.00195898
Fbxl6	1.57421	3.24067e-06	0.000697126		Adam11	0.546137	0.00261425	0.0309997
Ddhd2	1.55889	1.06606e-05	0.00123772		Rtn4rl1	0.54756	0.000222333	0.00651501
Bet1	1.55292	2.43607e-07	0.000185598		Ifi205	0.547918	0.000729851	0.0133587
Mrps27	1.55281	1.29101e-05	0.00135668		Lhx8	0.549005	0.000227079	0.00657321
Slc25a34	1.54856	0.00569648	0.0499329		Mest	0.553495	0.000150008	0.0052748
Abhd1	1.5436	0.00433262	0.0422066		Cd55	0.555916	0.00037213	0.00880258
Hsph1	1.54242	0.00245874	0.0298924		Lcp1	0.560701	2.70378e-06	0.000664267
Prss8	1.54157	6.66262e-06	0.00100683		Fcer1g	0.562398	3.77722e-05	0.00234437
Higd1a	1.54002	6.06779e-05	0.00308193		Emr1	0.562401	8.09983e-05	0.00370841
Id2	1.53938	0.0026593	0.0313711		Pf4	0.563601	2.64125e-05	0.00195653
Ncan	1.53776	0.00250072	0.0301616		Col6a3	0.564071	1.19163e-06	0.00043578
Nsdhl	1.53536	0.000366709	0.00873083		Il2rg	0.565126	2.59085e-05	0.00195653
Aldh4a1	1.52669	5.81619e-07	0.000293778		Eps8	0.566713	8.34636e-06	0.00111642
Mmrn1	1.52639	0.000822716	0.0145072		Gsta3	0.568026	0.00162558	0.0229704
Acaa1b	1.52374	0.000490686	0.010472		Csf2rb	0.569472	9.16987e-06	0.00116588
Apmap	1.52113	0.000529907	0.0110106		Cdhr5	0.569792	0.000688634	0.0128909
Myo5b	1.51911	4.50865e-06	0.00079618		Cpa3	0.573584	0.00214768	0.0275581
Dhrs7	1.51023	0.000167461	0.00568095		Tmem176b	0.574691	1.61123e-08	2.94613e-05
Me1	1.5099	0.00408332	0.040534		Impdh1	0.575739	0.000322073	0.00809043
Nsun3	1.5091	2.86055e-05	0.00202733		Cfap54	0.576037	0.000293882	0.00767661
Tecpr1	1.5076	1.20514e-05	0.00131166		Mpeg1	0.576839	2.86995e-06	0.000664267
Tstd3	1.50474	6.53187e-05	0.00321928		Col3a1	0.577354	4.40792e-08	6.19991e-05
Myl6b	1.50327	0.000894382	0.0152982		Apoe	0.580067	1.27879e-06	0.000448552
B930041F14Rik	1.49962	0.000227204	0.00657321		Apol6	0.581358	0.000212367	0.0063658
					Gp49a	0.581602	0.00020598	0.00627723
					Cbr2	0.581995	1.45054e-05	0.00141835
					Dram1	0.582558	5.31197e-05	0.00289939
					Tmem176a	0.583302	1.30015e-06	0.000448552
					Sync	0.583354	0.00025772	0.00708632
					Tyrobp	0.584362	2.65877e-05	0.00195898
					Casp1	0.584485	5.78577e-05	0.00301404
					Lyz2	0.588049	0.000202264	0.00622273
					Rgs18	0.588193	0.000994787	0.0164464
					Pik3r1	0.588701	2.40429e-06	0.000640784
					Adam23	0.590319	8.58364e-07	0.000373695
					Fads3	0.591467	0.0017531	0.0240945
					Glb1l2	0.595666	2.45881e-06	0.000640784
					Cd34	0.595684	2.5081e-05	0.00193623
					Lgi1	0.596015	0.000216503	0.00641849
					Mxra8	0.596483	3.36097e-06	0.000714596
					C1qb	0.59698	1.26464e-05	0.00133665
					Mrc1	0.597544	8.68301e-05	0.00382575
					Csf1r	0.59795	4.57199e-06	0.00079618
					Myc	0.598628	0.000127656	0.00473465
					Olfml2b	0.600125	0.000102756	0.00416605
					Mmp3	0.600231	1.95103e-05	0.00166981
					Fscn1	0.600283	3.9959e-05	0.00241139
					Ccnd2	0.600918	6.32253e-05	0.00316733
					Nid1	0.602174	1.84443e-06	0.00056209
					Clec4a3	0.602383	4.36963e-05	0.00255267
					Ms4a6c	0.60267	1.65738e-05	0.00153833
					Npas2	0.603002	0.00362663	0.03783
					Cd53	0.603306	2.99409e-06	0.000684338
					Dpysl3	0.603745	8.88396e-05	0.0038677
					Timp2	0.604131	0.000143935	0.00515039
					Lasp1	0.604154	8.41529e-05	0.00379935
					Plek	0.60546	1.47442e-05	0.00142644
					Tlr7	0.606509	0.00118673	0.0186261
					Lincenc1	0.607416	0.00037171	0.00880258
					Nckap1l	0.608624	0.000249177	0.00695604
					Podn	0.608841	1.32359e-05	0.00135965
					Ahcyl2	0.608994	6.25082e-09	1.43156e-05
					Lilrb4	0.609316	0.00053469	0.0110348
					Olfr920	0.609572	3.75096e-05	0.00234393
					Spag5	0.610147	0.00272192	0.0317582
					Prcp	0.611458	1.44976e-05	0.00141835
					Sh3tc1	0.611793	3.21679e-06	0.000697126
					Tlr13	0.612942	0.00053419	0.0110348
					Prnd	0.613306	0.000207368	0.00628938
					Mr1	0.613917	9.4733e-05	0.00399123
					Ly86	0.615253	0.000244561	0.00689029
					Rnd3	0.61643	7.60668e-05	0.00352203
					Gpx3	0.616656	2.22493e-06	0.000635671
					Arhgap6	0.617257	6.95955e-05	0.00334004
					Plekha2	0.618971	1.79094e-05	0.00161111
					Scn7a	0.619844	0.000176284	0.00582284
					Laptm5	0.620949	2.53144e-05	0.00193623
					Ly6e	0.621003	1.52876e-06	0.000517654
					Mcam	0.62211	9.38371e-06	0.00116727
					Col15a1	0.62279	8.90897e-06	0.00116177
					Nrep	0.624349	0.000299899	0.00774528
					Gnai1	0.624812	6.51122e-05	0.00321778
					Dock11	0.625527	0.000321867	0.00809043
					Col1a2	0.625939	3.7412e-06	0.000755005
					H2-Ea-ps	0.62666	8.12842e-06	0.00110917
					Mmp2	0.62669	3.20244e-05	0.00216076
					Ifi27l2a	0.626814	0.00132059	0.0201445
					Prrx1	0.629367	0.00182792	0.0247114
					Gjc1	0.629533	1.41429e-05	0.00141835
					Prkcdbp	0.629865	2.19806e-05	0.00180231
					Trp53i11	0.630076	3.47881e-05	0.00224112
					Angptl2	0.63133	0.000684315	0.0128599
					Gm1698	0.63394	0.000637817	0.0123112
					Ecm1	0.634426	0.000222236	0.00651501
					Lbp	0.635506	0.000194502	0.00610028
					Stab1	0.636572	1.59478e-07	0.000145803
					Cd74	0.637251	1.15251e-05	0.00131166
					D930030D11Rik	0.637406	0.000754411	0.0136578
					Col12a1	0.637484	8.48993e-05	0.00380768
					Hcar2	0.637672	0.00235671	0.0290773
					Rgs10	0.638402	3.20379e-07	0.000202438
					Trim14	0.638544	0.000278266	0.00744317
					Gca	0.638693	0.00024224	0.00684599
					Chst11	0.639324	1.03001e-07	0.000118276
					Sema5a	0.640299	0.000117376	0.00448064
					Fbln7	0.641178	3.13051e-06	0.000697126
					Serpinb6b	0.642191	2.29668e-06	0.000640784
					Gsn	0.643024	6.20941e-05	0.00313644
					Cd209f	0.643117	0.00278733	0.0322776
					Gm10687	0.643553	0.000112367	0.00438614
					Peg10	0.643757	1.32279e-05	0.00135965
					Tlr8	0.644472	5.94464e-07	0.000293778
					Dse	0.64626	4.70717e-06	0.00079695
					Ms4a6b	0.646535	0.000425329	0.00956598
					Cldn5	0.646635	4.50461e-05	0.00259015
					Slc1a3	0.647037	1.07805e-06	0.000402289
					Sh3pxd2a	0.6484	0.000696207	0.01299
					Ctsh	0.648839	9.85627e-07	0.000384415
					Heph	0.649831	4.16909e-05	0.00249124
					Adamtsl3	0.650882	2.10715e-05	0.00176421
					Cacng7	0.650998	5.30428e-05	0.00289939
					Clu	0.65169	2.45622e-05	0.00193623
					H2-T9	0.652347	6.97412e-06	0.0010284
					Medag	0.652773	0.00174891	0.0240623
					Npr1	0.652778	1.80627e-05	0.00161111
					Slc9a9	0.653032	4.80284e-05	0.00274437
					H2-T10	0.653526	9.87281e-07	0.000384415
					Tshr	0.653841	0.00169996	0.023522
					Ptprj	0.654372	5.12428e-06	0.000844121
					Atp2b4	0.654917	2.74458e-06	0.000664267
					Tspan4	0.654975	0.000189285	0.00606264
					Pkp2	0.655158	0.000415574	0.00949847
					Endod1	0.655364	2.31848e-07	0.000184319
					Bcat1	0.655758	0.00531484	0.0479852
					Plxdc2	0.655927	7.12046e-05	0.00339056
					5430435G22Rik	0.656361	2.40808e-05	0.00192751
					Nrip1	0.656894	1.7104e-05	0.00156373
					Cmtm3	0.657431	2.76924e-07	0.000194752
					Aldh1a1	0.658246	0.00491932	0.0458794
					Mir145a	0.65904	0.004656	0.044203
					Mlkl	0.659873	0.000227946	0.00657321
					Aplnr	0.66007	0.0033863	0.0364202
					Gatm	0.660255	0.000257002	0.00708
					Lum	0.661586	0.000381049	0.00896715
					Mcpt4	0.664276	0.00118879	0.0186264
					Adamts1	0.665858	3.37666e-05	0.0022277
					Serpinf1	0.666724	3.53066e-05	0.00224608
					H2-Eb1	0.667004	2.3879e-05	0.00192347

## Sheet: EPI
GHRKO-Increased DEGs					GHRKO-decreased DEGs
Symbol	Fold-Change (KO/N)	P-value	FDR		Symbol	Fold-Change (KO/N)	P-value	FDR
Mmrn1	4.11432	0.00399157	0.0429338		Grb14	0.295747	2.03081e-07	0.000181927
Peg3	4.09833	4.66784e-06	0.000833139		Nabp1	0.302926	3.94815e-08	9.11224e-05
Thbs2	2.70336	0.00206847	0.0283096		Adam12	0.307681	1.10302e-08	3.98874e-05
Orm3	2.55075	1.36447e-06	0.000524386		Elovl6	0.309984	4.9356e-06	0.000858083
Ndrg2	2.41943	2.89248e-06	0.000726373		Pon1	0.314028	0.000136779	0.00527129
Oxtr	2.35856	0.000418361	0.0104625		Sycp3	0.32449	8.5434e-07	0.000454112
Gm10673	2.32556	0.00296405	0.0354217		Gys2	0.350116	5.94942e-06	0.000903962
Zim1	2.28014	0.000109405	0.00474726		C6	0.35184	1.4211e-06	0.000524386
Sfrp5	2.10228	0.00405589	0.0433419		Paqr9	0.381224	0.000136693	0.00527129
Mucl1	1.99425	0.00189369	0.0267872		Nap1l5	0.381748	8.88493e-06	0.00116412
Pmepa1	1.94072	0.00273023	0.0337195		Fgf13	0.382283	0.000358784	0.00946462
Igfbp3	1.91642	1.24168e-06	0.000522018		Tst	0.383572	1.07958e-06	0.00051368
Slc1a1	1.84737	6.80459e-05	0.00364005		Odf3l1	0.384947	0.000169893	0.00596473
Jade3	1.79675	5.87061e-05	0.00336573		Asb12	0.389498	0.00039012	0.0100338
Hspb7	1.77008	0.000670142	0.0138396		Ghr	0.392707	1.71168e-10	3.09489e-06
Nov	1.76636	0.000129778	0.00516854		Cyp2e1	0.395509	0.000190463	0.00635295
Ctgf	1.75639	0.00110653	0.0193493		Cox8b	0.405242	1.4669e-06	0.000530462
2010016I18Rik	1.73875	0.00239915	0.0310071		Lctl	0.411878	4.33218e-05	0.00287978
Mmp13	1.70788	0.000359091	0.00946462		Ntm	0.412969	1.37373e-07	0.000181927
BC005685	1.67511	0.00243444	0.0313066		Cidea	0.419597	5.33623e-06	0.000869229
Gabrr2	1.6632	0.000564787	0.0124233		Acss2	0.428119	8.30672e-07	0.000454112
H2-Eb1	1.66026	0.000237679	0.00722867		A830018L16Rik	0.431378	8.12755e-06	0.00112179
Lox	1.64313	0.000284282	0.00810741		Abhd1	0.443602	3.16053e-09	2.85728e-05
Lyz1	1.63078	0.000444063	0.0108209		Gm6484	0.446291	9.91122e-07	0.000489713
Bhlhb9	1.63016	1.08672e-05	0.00125153		Aldh3b2	0.450485	9.63429e-05	0.00438785
H2-Ea-ps	1.62359	0.000204665	0.0066318		Parm1	0.452485	1.16398e-05	0.00129914
Rassf6	1.62176	0.00385848	0.0419459		9030619P08Rik	0.458006	0.000478768	0.0112054
Crip2	1.61983	4.58563e-05	0.00296389		Thrsp	0.463416	6.01713e-07	0.000339987
Gstt3	1.59817	1.41924e-06	0.000524386		Rab9b	0.466568	1.32674e-07	0.000181927
Cd74	1.59569	2.35758e-05	0.00197349		Aqp11	0.477049	1.65854e-05	0.0016657
Dennd2d	1.58163	0.00495502	0.0496353		Ryr2	0.480241	1.76421e-07	0.000181927
Ccr2	1.57766	0.000969776	0.0177157		Ifi27l2a	0.483745	0.000171538	0.00599918
Emb	1.57586	0.000295195	0.00828792		Echdc1	0.48521	3.82824e-06	0.000769093
Ivns1abp	1.57576	0.000650049	0.0136669		Slc25a10	0.50382	3.62819e-07	0.000234291
Notch1	1.56712	1.13549e-06	0.00052045		Gldc	0.503901	3.42166e-06	0.000752021
Cmklr1	1.56301	5.76312e-06	0.000889695		Egln3	0.507293	1.81822e-07	0.000181927
Pilra	1.55118	1.85503e-05	0.00176894		Hephl1	0.512449	2.13162e-05	0.00190785
Gstt1	1.54229	0.000100213	0.00448504		Lix1	0.516112	0.00126488	0.0209626
Fmr1	1.53357	0.000221116	0.00695303		Pde7b	0.522494	4.29056e-05	0.00286264
Ndrg1	1.53136	6.92497e-05	0.00367464		Insig1	0.523156	4.03174e-08	9.11224e-05
Pcsk6	1.5204	7.02123e-05	0.00369043		Acly	0.523272	4.28027e-05	0.00286264
Anxa3	1.52019	0.000472818	0.0111606		Ugt3a2	0.527575	0.00292251	0.0352279
H2-DMa	1.51915	0.00279919	0.0342301		Acaca	0.532961	2.37125e-05	0.00197579
Ptprz1	1.5184	0.00152837	0.0236393		Fgf10	0.534256	1.69708e-06	0.00056824
Cers4	1.50939	4.36861e-05	0.00289336		Nat8l	0.547219	2.22931e-05	0.00191943
Slc19a3	1.5058	0.000615127	0.0131625		Apoc1	0.554031	0.000840078	0.0160821
Emr4	1.5055	0.00144375	0.022749		Ube2c	0.55458	6.18078e-06	0.00093129
Slc7a5	1.50258	0.00132336	0.0216451		Spaca1	0.555122	0.000160333	0.00579797
					Hcar2	0.55571	2.54894e-05	0.0020667
					Fasn	0.557935	0.000198134	0.00650176
					Gm9696	0.557953	0.000281987	0.00808044
					Col6a3	0.558556	0.000108632	0.00474439
					Hcar1	0.558883	3.12246e-05	0.00239792
					Ccdc3	0.560594	9.97016e-06	0.00124269
					Mogat2	0.561866	7.83246e-05	0.00389497
					Lrtm1	0.56422	0.000106734	0.00469713
					Ppbp	0.564958	4.03216e-06	0.000801158
					Ehhadh	0.565126	5.14675e-06	0.000867554
					Ucp3	0.568341	3.96083e-05	0.00275445
					Gpt	0.569484	1.20414e-06	0.00052045
					Ugt3a1	0.57002	0.00101381	0.0182759
					Nkain1	0.570464	2.97817e-07	0.000211689
					P2rx5	0.57164	1.86863e-05	0.00176894
					Alg14	0.573502	1.80891e-06	0.000573804
					Pygl	0.573626	2.55266e-06	0.000683177
					Smyd1	0.574285	7.26486e-05	0.0037317
					Marc1	0.576237	0.00185255	0.0265438
					Ephx2	0.579824	0.000221889	0.00695316
					Nnmt	0.581744	0.000401442	0.0101802
					Cpt2	0.58202	5.42854e-09	3.27178e-05
					Aldh1a7	0.583719	8.11065e-06	0.00112179
					Acat2	0.586352	3.04403e-07	0.000211689
					9330159F19Rik	0.588253	0.000241762	0.00727799
					Oxct1	0.589317	2.15584e-05	0.00190836
					Aspa	0.589663	1.49838e-06	0.000531219
					Slc25a20	0.593003	2.99387e-07	0.000211689
					Adcy5	0.59402	0.00343148	0.0389727
					Ppp1r3c	0.59565	7.06664e-06	0.00101406
					Gramd1b	0.596214	0.00109794	0.0193493
					Enpep	0.596946	0.00061501	0.0131625
					Nsdhl	0.600186	0.000607301	0.0130566
					Gnal	0.600237	0.000928864	0.0171614
					Alcam	0.60165	1.85587e-06	0.000578553
					Peg10	0.606141	0.0027639	0.0339267
					Coasy	0.607068	3.55687e-06	0.000752021
					Duoxa1	0.608298	8.74934e-05	0.00415215
					Ptges	0.609318	6.7463e-05	0.00363035
					Chrna5	0.613541	0.000394401	0.0100723
					Hsd17b12	0.613602	3.12986e-05	0.00239792
					Slc25a1	0.613816	1.27033e-06	0.000522018
					Rgs7	0.61408	5.80632e-06	0.000889695
					Acacb	0.614132	0.000483553	0.0112579
					Hspb6	0.614677	7.26294e-05	0.0037317
					Sfxn5	0.615474	2.3874e-06	0.000664102
					Adam2	0.615984	1.06573e-05	0.00124288
					Adtrp	0.618687	4.93678e-05	0.00306716
					1700037H04Rik	0.619888	1.32954e-08	4.00657e-05
					Fam213b	0.620349	1.13618e-05	0.00128395
					Ppa1	0.624203	3.11931e-06	0.000752021
					Dlat	0.626221	2.75472e-05	0.00219419
					Pnpla3	0.626923	0.00147352	0.0230672
					Me1	0.627919	1.07161e-05	0.00124288
					Igsf21	0.631026	1.82797e-05	0.00176894
					Stom	0.632112	1.4147e-06	0.000524386
					Col6a1	0.633766	9.53383e-05	0.00438487
					Sh3pxd2a	0.635363	6.42903e-05	0.00356266
					Myl1	0.636166	4.27986e-05	0.00286264
					C730037M02Rik	0.636764	0.000103951	0.00461804
					Ctnna3	0.638372	0.000615136	0.0131625
					Aldh1l1	0.638807	9.25809e-05	0.00431432
					Ncan	0.639036	2.90874e-05	0.00226694
					Tnfrsf23	0.641756	3.33321e-06	0.000752021
					Gfra1	0.645538	6.46424e-06	0.000958032
					Olfr1388	0.645614	0.00133275	0.0217289
					1110008P14Rik	0.645654	7.43008e-05	0.00377369
					Cdca7l	0.645796	1.85956e-05	0.00176894
					Pex16	0.645851	8.05394e-09	3.64058e-05
					Net1	0.64654	0.000176503	0.00609199
					Spc25	0.64745	0.000115251	0.00484619
					Hfe	0.648252	0.000137023	0.00527129
					Cox7a1	0.650232	0.00104602	0.0187862
					Robo1	0.650262	5.20912e-06	0.000867554
					Mccc1	0.650326	0.000113481	0.00482786
					Col15a1	0.650644	0.000459058	0.0110229
					Cks1b	0.650721	3.66061e-06	0.000760438
					Fcna	0.651048	0.00444339	0.0461464
					Gpd1	0.652601	1.7365e-06	0.000570866
					Ndufb3	0.654198	8.7159e-06	0.00115031
					2010003K11Rik	0.656348	2.21608e-05	0.00191943
					Apmap	0.658189	7.19356e-05	0.00372684
					Krt79	0.658546	3.25364e-05	0.00246438
					Acadl	0.658863	4.74494e-05	0.00301644
					Acaa1b	0.65992	8.04525e-05	0.00396366
					B430212C06Rik	0.661024	0.000627294	0.013328
					Trpv1	0.661139	0.00013783	0.00529109
					Mmp19	0.661541	0.000136892	0.00527129
					Usp13	0.662614	7.55362e-05	0.003815
					Cth	0.664378	0.000688686	0.0141341
					Slc25a22	0.664388	2.07847e-07	0.000181927
					Ppp1r3d	0.66452	8.26554e-06	0.00112368
					Shisa6	0.664843	0.00158601	0.0240778
					Gyg	0.666022	2.09312e-07	0.000181927
					Ppp2r5b	0.666245	2.16368e-05	0.00190836
					Acadvl	0.666678	1.80851e-06	0.000573804

## Sheet: PERI
GHRKO-Increased DEGs					GHRKO-decreased DEGs
Symbol	Fold-Change (KO/N)	P-value	FDR		Symbol	Fold-Change (KO/N)	P-value	FDR
Orm3	4.14536	3.68531e-10	1.33489e-06		Nabp1	0.21187	1.16681e-11	2.11321e-07
Sfrp5	3.48103	2.33691e-06	0.000214841		Adam12	0.251667	1.64317e-10	9.91979e-07
Hspb7	3.46504	7.42799e-06	0.000419092		Mup20	0.275299	0.00431778	0.0287709
Jade3	2.50313	2.17919e-07	5.41435e-05		Cox8b	0.281261	1.55426e-07	4.84065e-05
Ndrg2	2.32426	0.000117528	0.00244942		Sycp3	0.282424	2.18236e-07	5.41435e-05
Thbs1	2.26544	3.97686e-05	0.00119049		Tst	0.300509	1.18703e-07	4.37114e-05
Cdkl4	2.25724	0.00135025	0.0129938		Tmem56	0.303453	0.000117004	0.00244412
Adamts5	2.24676	1.87833e-06	0.000182895		Ntm	0.312705	1.85949e-08	1.77249e-05
Peg3	2.23661	0.000176864	0.00325196		A830018L16Rik	0.343973	3.65036e-10	1.33489e-06
Fmr1	2.22693	4.19468e-07	7.49973e-05		Gm6484	0.347368	2.44631e-08	1.92631e-05
Gm10673	2.22672	0.00290643	0.0218689		Chchd10	0.354337	3.8394e-05	0.00117337
Ccr2	2.20505	0.000414021	0.00576752		Aqp11	0.35936	1.42522e-07	4.84065e-05
Crip2	2.16596	3.12905e-09	6.22884e-06		Parm1	0.364669	5.64975e-07	8.74251e-05
Igfbp3	2.15393	9.67853e-07	0.000120888		Elovl6	0.366585	9.4995e-06	0.000494383
Abat	2.12367	6.97726e-10	2.10609e-06		Ghr	0.392284	1.64231e-10	9.91979e-07
Slc1a1	2.08562	7.01041e-09	8.62059e-06		Nap1l5	0.398519	4.54582e-06	0.000313142
Thbs2	2.0599	0.00523327	0.0327957		Odf3l1	0.402545	1.40935e-05	0.000645028
Rnasel	1.98605	0.00171757	0.0152935		Hephl1	0.404986	5.93998e-07	8.81794e-05
Anxa3	1.94211	1.48263e-08	1.54348e-05		Otop1	0.41422	2.57148e-05	0.000922221
Ehd3	1.92847	3.04779e-05	0.00102219		Abhd1	0.429228	4.10409e-09	6.22884e-06
Kirrel	1.9177	4.5526e-07	7.82429e-05		Cox7a1	0.435756	1.33425e-05	0.00062786
Lyz1	1.91681	0.00125832	0.0123904		Paqr9	0.45398	0.000454455	0.00610581
St6galnac5	1.91642	0.00201683	0.0171568		Cidea	0.457488	9.58283e-06	0.00049587
Gm5665	1.90848	6.79137e-07	9.3892e-05		Atp6v0d2	0.461886	0.00591592	0.0357382
Mt2	1.89012	1.82887e-06	0.000180998		C730037M02Rik	0.462146	1.20676e-07	4.37114e-05
LOC100503923	1.87783	0.00223621	0.0184706		Acaca	0.463104	1.98108e-07	5.41435e-05
Scg3	1.8696	0.0001195	0.00247627		Fgf13	0.463637	1.77554e-05	0.000737746
Gabrr2	1.86838	4.19525e-09	6.22884e-06		Insig1	0.463861	4.80096e-07	7.97708e-05
Prex2	1.86663	1.1295e-07	4.37114e-05		Acss2	0.46524	1.34424e-06	0.00014936
Ctgf	1.86333	5.32738e-06	0.000344586		Acacb	0.466799	6.87697e-05	0.00171555
Pmepa1	1.85442	9.84617e-05	0.00218274		Asb12	0.475226	8.86683e-05	0.00204105
Mycbp2	1.8409	2.87305e-06	0.000242591		Egln3	0.475975	8.38909e-08	3.79845e-05
Dll4	1.83706	1.10646e-08	1.25244e-05		Gpnmb	0.483959	0.00737323	0.0418479
Acsm3	1.83252	0.00256711	0.0201268		Lctl	0.487238	9.39344e-06	0.000490272
Col12a1	1.82199	7.18302e-06	0.00041299		Gys2	0.488872	1.37839e-05	0.00063663
Dpp4	1.81693	0.000305561	0.00469383		Elovl3	0.495383	0.00142336	0.0133845
Ccl2	1.80819	0.00351105	0.0249127		Echdc1	0.495734	4.3912e-06	0.000313142
Prr16	1.80412	2.15464e-05	0.000839197		Mup4	0.498396	5.03831e-07	8.07512e-05
Eepd1	1.80175	1.86702e-05	0.000759602		Olfr735	0.500349	3.33815e-07	6.74729e-05
Inmt	1.78523	0.00791829	0.0438423		Snord118	0.500671	0.00227327	0.0186718
Prkag3	1.78436	0.000178799	0.00327755		Acly	0.502209	0.00014198	0.00277689
Dmrt2	1.77559	1.28961e-07	4.56079e-05		Ppp1r3c	0.502958	9.23617e-05	0.00209619
Rapgef3	1.77447	3.28885e-07	6.74729e-05		Sh3pxd2a	0.50834	3.01546e-06	0.000244078
Oxtr	1.77317	0.00488035	0.0313926		C6	0.510548	1.4072e-06	0.000155402
Folh1	1.76877	3.28147e-05	0.00106238		Lix1	0.512694	0.000979009	0.0103342
Sorbs2	1.76642	0.0017657	0.0156451		Hcar2	0.515384	2.68639e-06	0.000236436
Apod	1.76616	0.00119012	0.0118958		Olfr733	0.517682	1.4616e-07	4.84065e-05
Retnla	1.74781	0.000579592	0.00721442		Pdk4	0.521215	0.0011716	0.0117866
Pilra	1.73949	0.000806326	0.00900887		Ncan	0.523748	4.4855e-06	0.000313142
Akr1c14	1.73772	8.00764e-06	0.000439474		Igsf21	0.526886	1.47795e-06	0.000158662
4930447C04Rik	1.73615	0.000116018	0.00244042		Adcy5	0.528178	0.000116427	0.00244412
Mfge8	1.73028	1.58788e-07	4.84065e-05		Thrsp	0.528219	1.58656e-06	0.000168036
Ankrd29	1.72906	2.92852e-06	0.000244078		Spc25	0.530824	3.35366e-05	0.00107501
Lox	1.72739	2.1224e-05	0.000832495		Adam2	0.531597	5.87015e-07	8.7863e-05
Cmklr1	1.71669	2.41938e-06	0.000219087		Mc5r	0.535266	0.00601888	0.0361312
Pcsk6	1.71156	6.72856e-06	0.000394372		Acadvl	0.535595	1.60366e-07	4.84065e-05
Slc6a13	1.70996	1.87059e-05	0.000759602		Car13	0.536361	2.97494e-08	2.15517e-05
Gstt3	1.70602	6.20934e-07	9.14287e-05		Gramd1b	0.540199	1.51154e-07	4.84065e-05
Plagl1	1.70524	7.63512e-06	0.000424613		Prune2	0.540728	5.35829e-05	0.00144196
Nrarp	1.70156	2.08772e-07	5.41435e-05		Nkain1	0.541646	7.13979e-09	8.62059e-06
Ifitm6	1.70148	0.000225417	0.00381188		Aldh1a7	0.541658	7.37405e-06	0.000417348
Cyp27a1	1.70132	4.96446e-07	8.07512e-05		Grb14	0.546396	0.000216419	0.0037047
Mmp13	1.69567	9.64193e-05	0.00215321		Nsdhl	0.553741	3.29393e-05	0.00106339
Efemp1	1.69305	1.06986e-05	0.000539306		Sfxn5	0.556031	2.428e-07	5.57513e-05
Mustn1	1.68761	5.37774e-07	8.54354e-05		Dlat	0.558005	1.33598e-06	0.00014936
Ivns1abp	1.68649	0.000864162	0.00948398		Ehhadh	0.559509	0.000164906	0.00310783
6720489N17Rik	1.66586	6.66455e-06	0.000394372		Fam195a	0.560291	3.29651e-07	6.74729e-05
Fhl5	1.66471	4.55087e-06	0.000313142		Slc27a1	0.561847	0.000128336	0.00259988
Serpine1	1.65447	0.000141805	0.00277675		Nat8l	0.562109	5.9949e-05	0.0015555
Fam102b	1.64084	7.67745e-07	0.000102997		Gnao1	0.566575	1.06902e-06	0.000129091
Acta2	1.63958	0.00244368	0.0196003		1700037H04Rik	0.56786	8.29089e-08	3.79845e-05
Endod1	1.63599	7.81188e-06	0.000431345		Slc36a2	0.568234	2.83199e-06	0.000240799
Cdc42ep3	1.63265	4.08713e-08	2.55249e-05		Hcar1	0.568602	2.17763e-05	0.000839216
Tpm4	1.63132	4.06218e-07	7.49973e-05		Mogat2	0.569482	0.00105973	0.0109548
Taf9b	1.63061	2.83004e-06	0.000240799		Klb	0.56962	2.06777e-05	0.000817672
Slc19a3	1.62795	0.000307524	0.00471598		Dcun1d3	0.570681	2.80528e-06	0.000240799
Bmp4	1.62375	2.05603e-06	0.000194956		Aspa	0.570745	1.71615e-06	0.000173638
Gstm1	1.61758	6.8147e-08	3.46978e-05		Cpt2	0.571347	1.19707e-07	4.37114e-05
Vgll3	1.61646	0.000452263	0.0060854		Lrtm1	0.572098	2.87985e-06	0.000242591
Mirlet7d	1.61637	1.99421e-06	0.000192112		Gyg	0.573101	8.33492e-08	3.79845e-05
Abi2	1.60952	5.02063e-07	8.07512e-05		Usp13	0.573841	0.00451494	0.0298213
Cpne9	1.60155	0.00412361	0.0278355		Mpc2	0.57434	4.05683e-08	2.55249e-05
Nox4	1.60145	7.12787e-05	0.00175398		Sctr	0.574838	4.087e-05	0.0012075
Rgs5	1.60119	3.00092e-06	0.000244078		Slc25a10	0.576971	4.47104e-09	6.22884e-06
Arrdc3	1.59673	0.00280355	0.021361		Ryr2	0.577235	2.72206e-05	0.00095541
Gpr64	1.59487	0.00746372	0.0421764		Gldc	0.578321	9.89276e-07	0.000122718
Abca6	1.59411	1.19923e-05	0.00058385		Bcat1	0.579631	0.00163429	0.0147156
Hsf3	1.59364	0.000679752	0.00804703		Mup3	0.581058	0.00289099	0.0218006
Esm1	1.59267	0.000116934	0.00244412		Marc1	0.5835	0.000177622	0.00326258
Gstt1	1.5893	6.05931e-05	0.00156548		Asf1b	0.583647	9.52827e-06	0.00049446
Rassf6	1.58704	0.00322825	0.0234066		Oplah	0.584176	1.67694e-06	0.000171588
Cyr61	1.58518	0.00105201	0.0108812		Dusp15	0.584589	0.000629954	0.00766225
C1qtnf9	1.58338	2.21626e-05	0.000843248		Pygl	0.585899	8.32387e-06	0.000451226
Nov	1.58165	0.000544947	0.00691144		Fbln7	0.586403	8.75243e-05	0.00203486
Emr4	1.5792	0.000166342	0.00311866		Adamts12	0.588736	2.86392e-05	0.000986018
Pid1	1.57818	5.76021e-07	8.76666e-05		1110008P14Rik	0.590672	6.86875e-07	9.42424e-05
Hip1	1.57733	4.26521e-07	7.49973e-05		Cyp2b10	0.593388	0.000406205	0.00570293
Fgf2	1.57224	0.000122811	0.00252753		Srebf1	0.59368	5.6255e-08	3.01276e-05
Serping1	1.56948	6.58731e-06	0.000392443		Mal2	0.594648	0.00033814	0.00507379
Sfrp4	1.56868	0.00853252	0.0461384		Ifi27l2a	0.595341	3.66971e-05	0.00114393
Ptchd4	1.56447	0.00250898	0.0199021		Igf1	0.59738	8.11824e-07	0.000107221
Gm10419	1.56358	0.00113618	0.011498		Olfr734	0.598906	4.65571e-05	0.00129126
Ptx3	1.56196	0.000931172	0.00997307		Coasy	0.599276	2.00283e-07	5.41435e-05
Vsig4	1.5593	0.00161721	0.0146447		Acat2	0.600188	4.53538e-06	0.000313142
Emilin2	1.55595	0.00040469	0.00568607		Hadha	0.602402	4.9263e-08	2.81448e-05
Mir30a	1.55541	1.84817e-06	0.000181366		Ephx2	0.602745	0.000232688	0.00389845
Adm	1.55517	4.05665e-05	0.00120245		Slc25a1	0.602927	1.11879e-07	4.37114e-05
Phf8	1.55117	6.37535e-06	0.000382331		Cyc1	0.603464	3.80539e-09	6.22884e-06
Gm4972	1.54847	0.000408396	0.00572038		9330159F19Rik	0.604643	0.0077867	0.0433991
Aldh1a1	1.54763	6.50672e-07	9.27899e-05		Ybx2	0.605265	3.78271e-06	0.000283093
Aqp1	1.54659	6.13824e-05	0.00158136		Acp5	0.605628	1.86681e-09	4.82997e-06
Pxdc1	1.54222	0.000116487	0.00244412		Fgf10	0.605661	4.09861e-05	0.00120896
Kcnj15	1.53935	0.0059897	0.0360397		Chrna2	0.606948	3.24427e-06	0.000254359
Abcg3	1.53391	0.00288318	0.0217761		Pgam1	0.607895	1.34242e-06	0.00014936
4931406P16Rik	1.53033	8.11014e-05	0.00193267		Slc25a20	0.609061	1.08708e-05	0.000543868
Pdlim1	1.52094	0.000168946	0.00315031		Aacs	0.610062	2.20113e-05	0.000842714
Cd200	1.52085	9.34262e-05	0.00211505		Alg14	0.610675	4.92167e-06	0.000327707
S100a6	1.51555	0.000312421	0.0047749		Acadl	0.61106	2.62865e-06	0.000234528
Sulf1	1.51419	2.17224e-05	0.000839216		Col10a1	0.611543	0.000155476	0.00297422
Emp2	1.51396	3.42764e-05	0.00109103		P2rx5	0.614584	3.35161e-06	0.000260519
Tgfbi	1.51343	4.31468e-05	0.00124037		Ctsk	0.618068	0.00173287	0.0154067
Tagln	1.51342	0.000709517	0.00828683		Slc9a2	0.618299	0.000106197	0.00230338
Prr32	1.51309	0.00696492	0.0402623		Fst	0.618599	6.2633e-05	0.00160445
Hmcn2	1.50886	1.51189e-05	0.0006691		Strip2	0.619267	1.18279e-06	0.000136442
Cdkn1a	1.50746	0.0058905	0.035656		Gm4952	0.619799	0.000529205	0.00677345
Cxx1c	1.50696	4.48888e-06	0.000313142		Pdhx	0.620316	1.03403e-07	4.25621e-05
Abca8b	1.5059	0.000712773	0.00830499		Ppa1	0.621756	2.79329e-07	6.23094e-05
Myoc	1.50466	0.00820729	0.0449206		Rab9b	0.622362	0.000795468	0.0089191
Ranbp3l	1.50291	2.40614e-05	0.000890549		Apoc1	0.624363	0.000600547	0.00738893
					Ppp1r3d	0.624693	2.9907e-06	0.000244078
					Slc37a2	0.624925	0.00755897	0.0425156
					Agpat2	0.624936	5.69608e-07	8.74251e-05
					Pfkl	0.625913	1.90863e-07	5.41435e-05
					Mpdu1	0.628806	4.22557e-09	6.22884e-06
					Cyp2e1	0.629113	0.000543895	0.00690417
					Ddo	0.629465	0.00123759	0.0122414
					Lpcat3	0.631218	6.89703e-08	3.46978e-05
					1110001J03Rik	0.631982	3.57753e-08	2.39973e-05
					Slc46a1	0.632264	4.5794e-07	7.82429e-05
					Fasn	0.633233	4.65168e-05	0.00129126
					Pex16	0.633503	4.79748e-08	2.81448e-05
					Ppif	0.633561	8.76504e-07	0.000112584
					2810416G20Rik	0.635373	4.02783e-05	0.00119783
					Ptges2	0.636041	2.92492e-08	2.15517e-05
					Enpp2	0.636552	3.09723e-08	2.15746e-05
					Mtfp1	0.636553	2.24384e-07	5.49165e-05
					A530053G22Rik	0.63796	2.46115e-05	0.000899228
					Rtn4ip1	0.638144	2.0957e-07	5.41435e-05
					Ppbp	0.638267	0.000596074	0.00734388
					Gnal	0.638323	0.000200498	0.00350842
					Me1	0.641307	1.67007e-06	0.000171588
					Chdh	0.64203	0.00032889	0.00495964
					Clstn2	0.644847	1.18392e-05	0.00057795
					Kcnk3	0.645218	8.81175e-08	3.86177e-05
					Cspg4	0.645427	3.16835e-07	6.74729e-05
					Angptl3	0.645924	1.36857e-05	0.000634946
					Uqcr11	0.64613	9.45543e-07	0.000119753
					Cyp2c70	0.648037	9.73502e-05	0.00216865
					Dhrs7b	0.648997	3.39119e-06	0.000262411
					Gadd45g	0.64939	8.18839e-05	0.00194619
					Ube2c	0.649438	0.00131294	0.01275
					Aldh3b2	0.650709	0.000158402	0.00300401
					Car1	0.650853	0.00012964	0.00260878
					Ndufs4	0.652641	9.97383e-08	4.20084e-05
					Slc1a3	0.653637	0.000453431	0.00609657
					Trpv1	0.653948	1.58271e-05	0.00068905
					Uqcrh	0.655429	3.62196e-07	7.14796e-05
					Gpt	0.655473	1.50076e-05	0.000668901
					Hmgn5	0.655755	6.72257e-05	0.00168166
					Ppm1m	0.656101	2.17794e-07	5.41435e-05
					Cdk1	0.656304	7.75659e-07	0.000103294
					Adtrp	0.656699	4.24038e-05	0.00123132
					Gm10851	0.657125	0.000868297	0.00949621
					Cacng5	0.657274	6.06462e-06	0.000368578
					Tkt	0.65734	1.61377e-05	0.000694226
					Uqcrfs1	0.65762	1.65451e-06	0.000171588
					Foxred1	0.657661	7.47271e-07	0.000101005
					Slc25a35	0.658338	1.072e-05	0.000539306
					Agl	0.658605	0.00299077	0.0222996
					Gcsh	0.660494	8.34634e-06	0.000451226
					Tm7sf2	0.660944	4.97285e-08	2.81448e-05
					Sdhb	0.661862	6.72191e-06	0.000394372
					Gpd1	0.662692	1.57138e-07	4.84065e-05
					Mapk6	0.663751	1.87642e-07	5.41435e-05
					Pdhb	0.664546	4.23452e-05	0.00123132
					Cenpn	0.664824	5.47741e-05	0.00146315
					Spata22	0.665869	0.000720643	0.00837176
					Adamts15	0.666745	6.15941e-06	0.000371885
					Pde11a	0.666826	5.37638e-06	0.000346518
					Pkm	0.66707	4.38325e-06	0.000313142

## Sheet: SubQ
GHRKO-Increased DEGs					GHRKO-decreased DEGs
Symbol	Fold-Change (KO/N)	P-value	FDR		Symbol	Fold-Change (KO/N)	P-value	FDR
Thbs1	5.22933	2.92516e-07	0.000109292		Pon1	0.176304	3.01764e-07	0.000109292
Peg3	4.19889	0.000122132	0.00401789		Mup6	0.207249	4.08521e-06	0.000444892
Sfrp5	3.89636	0.000146481	0.00447657		Nabp1	0.218435	3.36692e-09	9.52595e-06
Orm3	3.64846	1.66871e-07	7.6963e-05		Sycp3	0.225982	9.63958e-07	0.000179864
Jade3	2.99998	8.95218e-07	0.000179864		Aqp11	0.233204	1.28711e-06	0.000211695
Hspb7	2.66914	0.00075699	0.0129081		Tst	0.239848	3.52392e-09	9.52595e-06
Mucl1	2.66035	0.000169119	0.0048696		C7	0.267011	3.83166e-06	0.000433265
Lyz1	2.63321	0.00265813	0.0282084		Elovl6	0.267048	6.36153e-07	0.000162836
Crip2	2.54323	8.67587e-07	0.000178418		Adam12	0.276685	3.88095e-08	4.38839e-05
Scg3	2.52189	0.000171251	0.0048946		Ntm	0.288628	1.44884e-06	0.000228041
Slc6a13	2.51108	7.42332e-05	0.00300272		A830018L16Rik	0.291346	8.25562e-08	6.09895e-05
Mt2	2.48288	3.11767e-06	0.000381114		Nap1l5	0.292666	7.66532e-08	6.09895e-05
Pmepa1	2.37085	0.000674074	0.0118979		Sult1e1	0.294925	0.000984176	0.0153895
Ptchd4	2.36963	0.000623445	0.0112942		Gm6484	0.299855	6.0596e-08	6.09057e-05
Cdkl4	2.25351	0.000802337	0.0134158		Cox8b	0.303459	3.6857e-09	9.52595e-06
Gm5665	2.19656	4.2708e-07	0.000128408		Parm1	0.325844	6.59449e-07	0.000165155
Ehd3	2.18802	1.48655e-07	7.48873e-05		Acly	0.341032	7.53201e-06	0.00065514
Zim1	2.16929	0.00285203	0.0294769		Ucp1	0.348995	0.00403507	0.0364284
Cpne9	2.16247	7.42818e-06	0.000651626		Acaca	0.354396	1.53152e-07	7.48873e-05
Gabrr2	2.14664	3.38755e-05	0.00181324		Thrsp	0.359349	3.8951e-07	0.000126593
Sorbs2	2.10585	0.0016069	0.0206918		Hephl1	0.361877	1.77744e-06	0.00025726
Thbs2	2.09019	0.00166527	0.021202		Ghr	0.362118	1.85186e-06	0.000265903
Pilra	2.08486	4.06222e-07	0.000126713		Mup20	0.367267	2.23288e-06	0.000304908
Kirrel	2.0558	9.88458e-05	0.00353422		Tmem56	0.37185	8.03499e-05	0.0031498
Acta2	2.02929	0.000221736	0.00585913		Cox7a1	0.387794	3.58616e-07	0.00012015
Adamts5	2.02685	0.000500587	0.00991963		Cyp2e1	0.400878	4.87716e-05	0.00232204
Ccr2	2.01234	5.42655e-06	0.000536318		Cidea	0.40433	4.76128e-08	5.06713e-05
Prex2	1.99784	7.28726e-06	0.00064628		Chchd10	0.407243	9.31708e-06	0.000747488
Arrdc3	1.95596	0.000358865	0.0079178		Paqr9	0.411947	0.0014647	0.0196438
Abat	1.93171	0.000224011	0.00587135		Lix1	0.415784	0.000143783	0.00443818
Gstt3	1.91824	7.42433e-06	0.000651626		Elovl3	0.41768	0.000489817	0.00975966
Dmrt2	1.91556	6.94413e-05	0.00290818		Otop1	0.428552	1.95912e-05	0.00128177
Chrdl1	1.89767	0.000434106	0.0090202		Gys2	0.431476	9.45465e-07	0.000179864
Taf9b	1.89567	1.19306e-06	0.000202586		Phkg1	0.434842	0.00618711	0.0479388
Tc2n	1.89142	0.000135035	0.00428605		Ncam2	0.449178	0.00337356	0.0326562
Ndrg1	1.89131	2.71002e-06	0.000340484		Mal2	0.452906	8.0681e-05	0.00315266
Fmr1	1.88301	0.000175694	0.00497442		Ppp1r3c	0.454816	1.5712e-08	2.58419e-05
Emp1	1.87957	0.00401851	0.0363679		Lrtm1	0.459738	4.10662e-06	0.000444892
Slc19a3	1.87095	0.000191193	0.00528908		Abhd1	0.461336	2.19336e-05	0.00136388
Mycbp2	1.86664	2.74945e-06	0.000343056		Acacb	0.461569	3.97034e-06	0.00043949
Rapgef3	1.8656	2.12452e-05	0.00135819		Pygl	0.462699	1.12495e-07	6.6825e-05
Phf8	1.84435	4.32588e-05	0.00214263		Odf3l1	0.475322	0.0010582	0.0162383
Prr16	1.84092	0.000229727	0.00596301		Sh3pxd2a	0.475973	7.24047e-07	0.000165155
Prr32	1.82395	0.00354975	0.033677		Acss2	0.486777	1.08099e-05	0.000821736
Mfge8	1.8211	4.70819e-07	0.000133095		Egln3	0.488711	2.2181e-07	8.91774e-05
Hip1	1.81456	0.000111765	0.00380379		Usp13	0.489085	0.00214708	0.0244461
Ankrd29	1.81036	3.58765e-05	0.00187727		Lctl	0.491701	5.53858e-05	0.0025304
Slc1a1	1.80301	1.61133e-06	0.000238952		Insig1	0.494247	3.45094e-06	0.000413473
4931406P16Rik	1.80075	6.04159e-06	0.000576767		Pde11a	0.498372	4.15447e-07	0.000127394
Plagl1	1.79332	0.000353828	0.00784493		Car13	0.498588	9.48456e-07	0.000179864
Mmrn1	1.79234	0.00209016	0.0239792		Fbln7	0.499015	1.0543e-05	0.000804825
Btc	1.79103	3.14083e-05	0.00172017		Acadvl	0.505298	6.70755e-10	6.06765e-06
Nedd9	1.78903	0.000403076	0.00854919		Dlat	0.506785	2.04599e-08	3.01087e-05
Vgll3	1.78482	0.00571151	0.0457722		Myl1	0.50878	0.00545381	0.0445063
Ivns1abp	1.784	0.000227017	0.00590964		Mmp9	0.510969	0.000354449	0.00784907
Aqp1	1.77865	4.25991e-05	0.00212892		Cacna2d1	0.512968	0.00149692	0.0198405
Pkp2	1.77166	0.0012858	0.0181417		Igsf21	0.513293	0.000175045	0.00496382
Tpm4	1.76727	1.82285e-07	8.04366e-05		C6	0.513763	7.62996e-05	0.00305401
Pdlim1	1.75664	7.31088e-05	0.00298803		Echdc1	0.51465	8.16104e-05	0.00316844
Cers4	1.75626	3.65499e-06	0.00041852		Hcar1	0.516656	0.000151665	0.00457319
Shroom4	1.756	0.000106365	0.00366544		Cyp2b10	0.51732	3.72886e-05	0.00193303
Ndrg2	1.75505	4.62821e-05	0.00224347		Mc5r	0.518057	0.000474257	0.0095655
6720489N17Rik	1.74395	4.85636e-07	0.000133123		Adcy5	0.523098	0.00615199	0.0478512
Hmcn2	1.74077	0.000171539	0.0048951		Marc1	0.524571	0.000766707	0.0129881
Cmklr1	1.7395	0.000973893	0.0153215		Aspa	0.529425	7.30393e-05	0.00298803
Lox	1.73804	4.72987e-05	0.00226984		Ppa1	0.530451	1.84254e-09	9.52595e-06
Gstt1	1.73054	5.49259e-05	0.00251575		Hsd17b12	0.531069	1.70159e-07	7.6963e-05
Jup	1.71823	0.000221839	0.00585913		Tkt	0.53263	3.55533e-06	0.000415442
Trim67	1.70256	0.001246	0.0179051		Nkain1	0.533402	0.000102226	0.00359279
Fbxo21	1.69618	9.94102e-06	0.000771901		Fasn	0.534345	6.76065e-05	0.00284754
Bmp4	1.69202	0.000144476	0.00444208		Nat8l	0.536438	3.10438e-07	0.000110126
Rgs5	1.68788	4.45889e-05	0.00218028		Pnpla3	0.538235	0.000601727	0.0110644
Lims2	1.68441	0.000112693	0.00380379		Me1	0.538567	2.73111e-07	0.00010513
Chst1	1.68416	0.000525105	0.0101857		Gyg	0.538601	2.86692e-06	0.000355263
Trp53i11	1.67936	0.000549436	0.0104746		Slc25a20	0.54176	8.24625e-08	6.09895e-05
Ccl2	1.6776	0.000555972	0.0105547		Sfxn5	0.544026	2.47089e-05	0.0014705
Fam102b	1.67037	0.000103134	0.00361607		Cth	0.546071	0.000166143	0.00481764
Fmo2	1.6689	0.00560158	0.0452226		Agl	0.547515	0.000578794	0.0108513
Ccdc141	1.6686	0.00187079	0.0224593		Adrb3	0.548888	0.00135589	0.0187975
Irak2	1.66024	0.000398766	0.00850353		Mup3	0.549945	6.8127e-08	6.09895e-05
Gm9753	1.65963	0.00254315	0.0273713		Cpt2	0.554202	1.19875e-08	2.16878e-05
Anxa8	1.65842	0.000277822	0.00673774		Oplah	0.555636	5.93697e-07	0.000155924
Palmd	1.65717	8.78073e-05	0.0032809		Slc9a2	0.556032	1.56308e-06	0.000234313
Pxdc1	1.65399	0.000106762	0.00367214		Ctsk	0.556267	0.00082939	0.0137788
Mustn1	1.65099	0.00195364	0.0229515		Igf1	0.556792	0.000166024	0.00481764
Inmt	1.64919	0.00123914	0.0178634		Pdhb	0.558459	8.46704e-06	0.000699478
Spata6	1.64914	0.00014909	0.00452572		Gpd2	0.559597	6.39132e-06	0.000592983
Pcsk6	1.64882	4.95268e-05	0.00234565		Slc25a1	0.561228	1.09695e-06	0.000195889
Fgf2	1.64671	0.00321355	0.0318748		Ehhadh	0.563208	7.88125e-06	0.000675557
Lcn2	1.63727	0.00534376	0.0439451		Adtrp	0.56611	4.1004e-06	0.000444892
Apol6	1.63552	7.7053e-06	0.000667006		Alg14	0.566593	6.3903e-07	0.000162836
S100a6	1.61685	0.00592647	0.0468013		Aacs	0.568112	4.34486e-05	0.00214263
Lypd6b	1.61397	0.00189255	0.0225412		Mogat2	0.568753	0.00197287	0.0231453
Acsm5	1.61347	0.00343894	0.033024		Mpc2	0.570498	3.64581e-06	0.00041852
Ifrd1	1.61347	2.51293e-05	0.00147132		1110008P14Rik	0.571177	4.89855e-05	0.00232611
Aldh1a1	1.61063	0.00181582	0.0220677		Pdhx	0.571206	1.17419e-06	0.000202319
Prps2	1.60549	7.19517e-06	0.000641256		Lrrn4	0.571623	0.000252302	0.00637549
Akr1c14	1.60462	0.00324899	0.0320844		Fam195a	0.571981	1.13642e-06	0.000199613
Lrrc4c	1.6035	0.00636568	0.0489659		Hadha	0.572331	6.57632e-10	6.06765e-06
Dpep2	1.60287	0.00472613	0.0407167		Apoc1	0.573454	0.0026542	0.0282084
Anxa3	1.60145	0.000820358	0.0136665		Olfr735	0.573686	2.2638e-06	0.000305647
Notch1	1.59623	2.3973e-06	0.000316109		Acat3	0.573943	8.8041e-06	0.000720741
Cyp27a1	1.5939	4.91524e-06	0.000499587		Ifi27l2a	0.576385	0.000962546	0.0152494
Ctgf	1.59226	0.000107327	0.00368455		C730037M02Rik	0.576611	5.13644e-05	0.00239952
Sema5a	1.5796	0.000226045	0.00590131		Hadhb	0.577397	2.79676e-09	9.52595e-06
Cdc42ep3	1.57629	6.79882e-07	0.000165155		Klb	0.577768	3.22246e-05	0.00175077
Bhlhb9	1.57536	0.00121883	0.0176691		Coasy	0.577947	1.25129e-06	0.000207691
Cers6	1.57531	6.48934e-05	0.00277202		Slc25a10	0.579617	5.77097e-05	0.00259456
Ugcg	1.57504	0.0027387	0.0287574		Pfkl	0.581274	6.88569e-07	0.000165155
Got2	1.573	3.61339e-06	0.00041852		Ddo	0.582229	0.000753988	0.0128749
Cxx1c	1.5717	0.000511231	0.0100426		Uqcrfs1	0.58253	6.7527e-09	1.52712e-05
Tmem47	1.56966	0.00104015	0.0160156		Acat2	0.582643	8.70294e-05	0.00327317
Zfp442	1.56959	0.00102882	0.015888		Slc36a2	0.588858	2.24147e-06	0.000304908
Il6ra	1.56699	0.000296945	0.00699521		Gnao1	0.593938	0.000538947	0.0103951
Gstm1	1.56645	0.000122115	0.00401789		Bcat1	0.594894	0.00350021	0.0333821
Mgat4a	1.56102	0.00221155	0.0250071		Olfr734	0.596944	3.02045e-07	0.000109292
Abi2	1.55554	5.85566e-05	0.00261582		Col10a1	0.597353	2.50871e-05	0.00147132
Ctps2	1.55518	8.67829e-07	0.000178418		Olfr733	0.598576	1.4793e-05	0.00103489
Tspan13	1.54541	0.000257982	0.00647016		Ndufb3	0.598889	1.87028e-05	0.00124401
Zfp934	1.54485	8.35671e-07	0.000178418		Ephx2	0.599118	0.00010539	0.00364498
Gramd4	1.54233	9.41645e-06	0.000750495		Rcan2	0.60116	0.000156506	0.00467246
Zbtb16	1.54208	0.00168921	0.0213268		Oxct1	0.603159	1.42893e-05	0.00101381
Dock9	1.54059	2.76391e-05	0.00157247		Rtn4ip1	0.606279	1.35579e-07	7.433e-05
Ptprb	1.53799	0.000434071	0.0090202		Ptges2	0.606367	3.16434e-06	0.000384223
Pvr	1.53699	8.91668e-05	0.00330575		Gldc	0.609013	0.000417154	0.00878596
Pid1	1.53698	0.000622861	0.0112942		Mpzl2	0.609267	0.000463009	0.00945457
Robo4	1.5345	0.000133926	0.00426582		Cox5a	0.60929	2.16346e-08	3.01087e-05
Dll4	1.52926	0.000504137	0.00996815		Slc1a3	0.611183	0.000724926	0.0125626
Smad7	1.52786	0.00390863	0.0357146		Stom	0.612694	0.000112331	0.00380379
Meg3	1.52695	0.000301516	0.00708446		Angptl3	0.613963	0.000155667	0.0046628
Pgm5	1.52567	0.000603153	0.0110784		1700037H04Rik	0.614548	2.03252e-05	0.00131801
Ifit2	1.52446	1.4194e-05	0.00101102		Alcam	0.61456	0.00164223	0.0209677
Crim1	1.5243	6.58488e-06	0.000598661		Pgam1	0.615623	3.26404e-05	0.00176805
Map3k6	1.52412	0.000281118	0.00677979		Acadl	0.616519	2.7147e-08	3.50817e-05
Zfp385b	1.52327	0.000588309	0.0109678		Pdha1	0.618249	1.62642e-07	7.6963e-05
Hhip	1.52307	4.13155e-05	0.00207923		Hcar2	0.619249	0.00123249	0.01781
Mir30a	1.52214	3.95695e-06	0.00043949		Aldh1a7	0.619274	7.70279e-05	0.00306958
Lrrc32	1.52128	0.000127193	0.00411659		Dio2	0.619408	0.00094548	0.015058
Gpr156	1.51972	0.00310898	0.0311967		Cyc1	0.620261	9.43902e-08	6.09895e-05
Serpinb9	1.51823	4.81252e-06	0.000494705		Ptges	0.620302	0.00152452	0.0200739
Gpr64	1.51707	0.00201994	0.0235317		Ryr2	0.620328	0.000939345	0.0150262
Skil	1.51443	0.00270749	0.0285642		Mup4	0.621007	0.00346619	0.0331976
Fstl3	1.51349	0.00112667	0.0168879		Dld	0.626465	1.00197e-06	0.000183108
2510002D24Rik	1.51279	6.9829e-06	0.000625419		Apmap	0.626718	9.32839e-07	0.000179864
Fry	1.51147	0.000332513	0.00763429		Slc19a1	0.627622	1.53704e-06	0.000234313
Tle3	1.50822	0.00029517	0.00698068		Slc2a5	0.628161	0.000204823	0.00553427
Il17re	1.50705	4.07751e-05	0.00206639		Dpp7	0.628302	8.2907e-06	0.000694423
Cd1d1	1.50467	0.000124251	0.00405767		Ppp1r3d	0.628772	0.000112023	0.00380379
Lrrc8c	1.50332	0.00141088	0.0192307		Fgf10	0.628976	0.00330659	0.0323323
Gm13139	1.50132	0.00363087	0.0341245		Ndufs1	0.630992	8.81844e-08	6.09895e-05
Gpr56	1.50068	0.000976614	0.0153509		Srebf1	0.631729	1.15977e-06	0.000201755
Tjp1	1.50045	0.000281326	0.00677979		Pgk1	0.632501	6.94453e-07	0.000165155
Dst	1.49953	0.000266824	0.00655498		4931406C07Rik	0.635439	1.46244e-06	0.000228091
					Ndufs4	0.63672	1.02601e-06	0.000185626
					Mccc1	0.638601	8.42321e-06	0.000699049
					Dcun1d3	0.639341	1.68101e-05	0.001152
					Il1r2	0.643881	0.000263242	0.00654201
					Slc27a1	0.644745	0.000362383	0.00797745
					Atp5o	0.645103	1.00124e-05	0.000774122
					Sdhd	0.645671	1.51936e-07	7.48873e-05
					Aebp1	0.646008	0.00223544	0.0251828
					Esr1	0.646445	0.00293526	0.0300706
					Agpat2	0.647061	6.05714e-06	0.000576767
					Slc2a4	0.647388	1.12664e-05	0.000849298
					Acad11	0.647923	0.000281454	0.00677979
					Aldh1l1	0.647977	8.64781e-05	0.00327317
					Lrpprc	0.648778	9.27217e-08	6.09895e-05
					Kcnk3	0.651231	0.000143998	0.00443818
					Aldoart1	0.652201	0.000316133	0.00737997
					Abhd5	0.652623	9.0731e-05	0.00333703
					Acp5	0.652965	5.50908e-06	0.000536318
					Slc46a1	0.653907	0.000688437	0.0121158
					Spata22	0.654505	0.00181399	0.0220677
					Pkm	0.654523	5.94668e-07	0.000155924
					Foxred1	0.654761	1.77179e-06	0.00025726
					Etfdh	0.655739	8.12101e-08	6.09895e-05
					Cdkn2c	0.655772	0.00206062	0.023776
					Ndufab1	0.65633	8.52869e-07	0.000178418
					Adamts12	0.656354	0.00602799	0.0472926
					Sdhb	0.657489	1.10626e-07	6.6825e-05
					Lpcat3	0.65791	2.03085e-06	0.000282632
					A530053G22Rik	0.658225	2.50291e-05	0.00147132
					Gpd1	0.659374	1.39943e-06	0.000226058
					Pex16	0.662354	0.000127424	0.00411671
					Ndufa1	0.662746	1.99779e-06	0.000281673
					Orm1	0.662946	0.000190027	0.00526487
					Gnb5	0.663057	0.0063373	0.0487684
					Oxnad1	0.663168	1.48152e-05	0.00103489
					1110001J03Rik	0.663475	8.64986e-06	0.000711333
					Ppp1r1a	0.663961	3.78521e-05	0.00195663
					Uqcr10	0.665901	3.50504e-07	0.00012015
					Ppif	0.666064	1.70881e-05	0.00116663
					Mpdu1	0.666352	6.76786e-05	0.00284754
